# Supplementary material for: The HLA-B*57:01 allele corresponds to a very large MHC haploblock likely explaining its massive effect for HIV-1 elite control
Source: Front Immunol. 2023 Dec 11;14:1305856. doi: 10.3389/fimmu.2023.1305856 (PMC10749428; doi:10.3389/fimmu.2023.1305856)
Supplement: Supplementary file 1 [file Table_1.xlsx]

## Sheet: Supplementary_table_1_A
Supplementary table 1-A
avsnp150	Func.refGene	Gene.refGene	ExonicFunc.refGene
rs8321	UTR3	ZNRD1	.
rs9261290	UTR3	RNF39	.
rs1264706	intergenic	RNF39;TRIM31	.
rs1264705	intergenic	RNF39;TRIM31	.
rs2844789	intronic	TRIM40	.
rs1970	intronic	TRIM10	.
rs1573296	intronic	TRIM10	.
rs2157678	UTR5	TRIM10	.
rs2517668	intergenic	TRIM10;TRIM15	.
rs2523729	intronic	TRIM15	.
rs11158	UTR3	TRIM26	.
rs2106072	UTR3	TRIM26	.
rs2517622	intronic	TRIM26	.
rs2517617	intronic	TRIM26	.
rs2517609	intronic	TRIM26	.
rs2523712	intronic	TRIM26	.
rs3094064	intronic	TRIM39	.
rs3094067	intronic	TRIM39;TRIM39-RPP21	.
rs3131112	intergenic	RPP21;HLA-E	.
rs3094023	intergenic	LINC02569;GNL1	.
rs3130117	downstream	GNL1	.
rs3130247	exonic	GNL1	synonymous SNV
rs3130241	intergenic	PRR3;ABCF1	.
rs3132610	intronic	ABCF1	.
rs3095276	intergenic	ABCF1;PPP1R10	.
rs9262126	intronic	ATAT1	.
rs9262130	intronic	ATAT1	.
rs9262132	UTR3	ATAT1	.
rs9262135	intronic	C6orf136	.
rs28986316	intergenic	DHX16;PPP1R18	.
rs9262141	downstream	PPP1R18	.
rs9262142	intronic	PPP1R18	.
rs9262143	exonic	PPP1R18	nonsynonymous SNV
rs9262146	intronic	NRM	.
rs28986317	exonic	MDC1	synonymous SNV
rs3132585	upstream	TUBB	.
rs3132583	intronic	TUBB	.
rs3132582	intronic	TUBB	.
rs3095327	intronic	FLOT1	.
rs3130658	intronic	FLOT1	.
rs3130660	intronic	FLOT1	.
rs41315800	intronic	FLOT1	.
rs3130661	intronic	FLOT1	.
rs1059612	intronic	FLOT1	.
rs3094125	intronic	FLOT1	.
rs1264326	UTR5	DDR1	.
rs1264325	intronic	DDR1	.
rs1264324	intronic	DDR1	.
rs1264322	intronic	DDR1	.
rs13195417	intronic	DDR1	.
rs886422	intronic	DDR1	.
rs34331231	intronic	DDR1	.
rs1049633	UTR3	DDR1	.
rs1264313	intergenic	DDR1;GTF2H4	.
rs1264312	intergenic	DDR1;GTF2H4	.
rs1264310	intergenic	DDR1;GTF2H4	.
rs886420	intronic	GTF2H4	.
rs1264308	intronic	GTF2H4	.
rs1264304	intronic	VARS2	.
rs3094088	downstream	VARS2	.
rs3095155	downstream	SFTA2	.
rs1632863	intergenic	MUC21;MUC22	.
rs1634716	intergenic	MUC21;MUC22	.
rs1634721	intronic	MUC22	.
rs13191258	intronic	MUC22	.
rs1634726	intronic	MUC22	.
rs13214865	exonic	MUC22	synonymous SNV
rs13210132	intronic	MUC22	.
rs28732080	intronic	MUC22	.
rs28732081	intronic	MUC22	.
rs28894977	downstream	MUC22	.
rs28732086	intergenic	MUC22;HCG22	.
rs28732087	intergenic	MUC22;HCG22	.
rs28732088	intergenic	MUC22;HCG22	.
rs28732089	intergenic	MUC22;HCG22	.
rs3130574	intergenic	MUC22;HCG22	.
rs3131920	intergenic	MUC22;HCG22	.
rs2844642	intergenic	MUC22;HCG22	.
rs3131788	intronic	HCG22	.
rs12201248	intergenic	HCG22;C6orf15	.
rs7756290	intergenic	HCG22;C6orf15	.
rs12197796	intergenic	HCG22;C6orf15	.
rs9263610	intergenic	HCG22;C6orf15	.
rs12204500	intergenic	HCG22;C6orf15	.
rs28732096	intergenic	HCG22;C6orf15	.
rs3734852	downstream	C6orf15	.
rs2233980	exonic	C6orf15	synonymous SNV
rs3094222	intergenic	C6orf15;PSORS1C1	.
rs28732097	intergenic	C6orf15;PSORS1C1	.
rs3130985	intronic	CDSN;PSORS1C1	.
rs12207756	intronic	CDSN;PSORS1C1	.
rs13201757	intronic	CDSN;PSORS1C1	.
rs6913137	intronic	PSORS1C1	.
rs28732098	intronic	PSORS1C1	.
rs6909321	intronic	PSORS1C1	.
rs3815087	UTR5	PSORS1C1	.
rs9263699	intronic	PSORS1C1	.
rs3778639	intronic	PSORS1C1	.
rs3778640	intronic	PSORS1C1	.
rs9263701	intronic	PSORS1C1	.
rs9263703	intronic	PSORS1C1	.
rs3130557	intronic	PSORS1C1	.
rs12199460	intronic	PSORS1C1	.
rs17196961	intronic	PSORS1C1	.
rs6931921	intronic	PSORS1C1	.
rs6931464	intronic	PSORS1C1	.
rs6931633	intronic	PSORS1C1	.
rs6911408	intronic	PSORS1C1	.
rs6932086	intronic	PSORS1C1	.
rs6932435	intronic	PSORS1C1	.
rs6932221	intronic	PSORS1C1	.
rs6932240	intronic	PSORS1C1	.
rs6916474	intronic	PSORS1C1	.
rs71541434	intronic	PSORS1C1	.
rs9263714	intronic	PSORS1C1	.
rs9263715	intronic	PSORS1C1	.
rs9263716	intronic	PSORS1C1	.
rs28732099	intronic	PSORS1C1	.
rs3909111	intronic	PSORS1C1	.
rs3909110	intronic	PSORS1C1	.
rs3909109	intronic	PSORS1C1	.
rs9263717	intronic	PSORS1C1	.
rs9501055	intronic	PSORS1C1	.
rs6906565	intronic	PSORS1C1	.
rs6906566	intronic	PSORS1C1	.
rs6906449	intronic	PSORS1C1	.
rs6929464	intronic	PSORS1C1	.
rs13212168	intronic	PSORS1C1	.
rs13196034	intronic	PSORS1C1	.
rs13196158	intronic	PSORS1C1	.
rs13196363	intronic	PSORS1C1	.
rs13196568	intronic	PSORS1C1	.
rs9766032	intronic	PSORS1C1	.
rs3132541	intronic	PSORS1C1	.
rs13200022	intronic	PSORS1C1	.
rs10947139	intronic	PSORS1C1	.
rs11755601	intronic	PSORS1C1	.
rs13204986	intronic	PSORS1C1	.
rs11757801	intronic	PSORS1C1	.
rs3823418	intronic	PSORS1C1	.
rs3130562	intronic	PSORS1C1	.
rs3823419	intronic	PSORS1C1	.
rs7743435	intronic	PSORS1C1	.
rs4084091	intronic	PSORS1C1	.
rs9468872	intronic	PSORS1C1	.
rs9468873	intronic	PSORS1C1	.
rs13212902	intronic	PSORS1C1	.
rs3130566	intronic	PSORS1C1	.
rs3132566	intronic	PSORS1C1	.
rs3094669	intronic	PSORS1C1	.
rs13198298	intronic	PSORS1C1	.
rs28732100	intronic	PSORS1C1	.
rs12195316	intronic	PSORS1C1	.
rs3131010	intronic	PSORS1C1	.
rs28732101	intronic	PSORS1C1;PSORS1C2	.
rs7750641	exonic	TCF19	nonsynonymous SNV
rs71563310	UTR5	POU5F1	.
rs13203101	upstream	PSORS1C3	.
rs12207404	downstream	HLA-C	.
rs1049709	UTR3	HLA-C	.
rs13203722	upstream	HLA-C	.
rs2394976	intergenic	LINC02571;HLA-B	.
rs2256747	intergenic	LINC02571;HLA-B	.
rs28732130	intergenic	LINC02571;HLA-B	.
rs2256750	intergenic	LINC02571;HLA-B	.
rs2844589	intergenic	LINC02571;HLA-B	.
rs3134792	intergenic	LINC02571;HLA-B	.
rs2854010	intergenic	LINC02571;HLA-B	.
rs9265857	intergenic	LINC02571;HLA-B	.
rs28732131	intergenic	LINC02571;HLA-B	.
rs2394978	intergenic	LINC02571;HLA-B	.
rs2394979	intergenic	LINC02571;HLA-B	.
rs2394980	intergenic	LINC02571;HLA-B	.
rs2394981	intergenic	LINC02571;HLA-B	.
rs9265886	intergenic	LINC02571;HLA-B	.
rs28732134	intergenic	LINC02571;HLA-B	.
rs9265908	intergenic	LINC02571;HLA-B	.
rs9265910	intergenic	LINC02571;HLA-B	.
rs7749555	intergenic	LINC02571;HLA-B	.
rs2507998	intergenic	LINC02571;HLA-B	.
rs9265937	intergenic	LINC02571;HLA-B	.
rs9265938	intergenic	LINC02571;HLA-B	.
rs9265939	intergenic	LINC02571;HLA-B	.
rs9265942	intergenic	LINC02571;HLA-B	.
rs9265948	intergenic	LINC02571;HLA-B	.
rs9265949	intergenic	LINC02571;HLA-B	.
rs9265958	intergenic	LINC02571;HLA-B	.
rs36119838	intergenic	LINC02571;HLA-B	.
rs34531986	intergenic	LINC02571;HLA-B	.
rs9265964	intergenic	LINC02571;HLA-B	.
rs9265965	intergenic	LINC02571;HLA-B	.
rs9265967	intergenic	LINC02571;HLA-B	.
rs9265968	intergenic	LINC02571;HLA-B	.
rs9265969	intergenic	LINC02571;HLA-B	.
rs9265971	intergenic	LINC02571;HLA-B	.
rs9265972	intergenic	LINC02571;HLA-B	.
rs9265973	intergenic	LINC02571;HLA-B	.
rs9265974	intergenic	LINC02571;HLA-B	.
rs9265976	intergenic	LINC02571;HLA-B	.
rs9265979	intergenic	LINC02571;HLA-B	.
rs9265982	intergenic	LINC02571;HLA-B	.
rs9265985	intergenic	LINC02571;HLA-B	.
rs28385398	intergenic	LINC02571;HLA-B	.
rs9265990	intergenic	LINC02571;HLA-B	.
rs9265993	intergenic	LINC02571;HLA-B	.
rs9265994	intergenic	LINC02571;HLA-B	.
rs9265998	intergenic	LINC02571;HLA-B	.
rs9266001	intergenic	LINC02571;HLA-B	.
rs28732138	intergenic	LINC02571;HLA-B	.
rs2923008	intergenic	LINC02571;HLA-B	.
rs3016017	intergenic	LINC02571;HLA-B	.
rs2923007	intergenic	LINC02571;HLA-B	.
rs13193224	intergenic	LINC02571;HLA-B	.
rs2596510	intergenic	LINC02571;HLA-B	.
rs2596508	intergenic	LINC02571;HLA-B	.
rs28579725	intergenic	LINC02571;HLA-B	.
rs28629780	intergenic	LINC02571;HLA-B	.
rs2854002	intergenic	LINC02571;HLA-B	.
rs2596505	intergenic	LINC02571;HLA-B	.
rs2596504	intergenic	LINC02571;HLA-B	.
rs1811198	intergenic	LINC02571;HLA-B	.
rs2507995	intergenic	LINC02571;HLA-B	.
rs2442729	intergenic	LINC02571;HLA-B	.
rs9266065	intergenic	LINC02571;HLA-B	.
rs9266066	intergenic	LINC02571;HLA-B	.
rs28732140	intergenic	LINC02571;HLA-B	.
rs9266070	intergenic	LINC02571;HLA-B	.
rs2442727	intergenic	LINC02571;HLA-B	.
rs36057735	intergenic	LINC02571;HLA-B	.
rs34105339	intergenic	LINC02571;HLA-B	.
rs2442723	intergenic	LINC02571;HLA-B	.
rs2442722	intergenic	LINC02571;HLA-B	.
rs6922309	downstream	HLA-B	.
rs2596500	downstream	HLA-B	.
rs1055821	UTR3	HLA-B	.
rs111301312	intronic	HLA-B	.
rs59440261	intronic	MICA	.
rs2923003	intronic	MICA	.
rs113708600	intronic	MICA	.
rs73400361	intronic	MICA	.
rs112630608	intronic	MICA	.
rs112968142	intronic	MICA	.
rs2523495	intronic	MICA	.
rs17200095	intronic	MICA	.
rs144888775	intronic	MICA	.
rs41558312	exonic	MICA	nonsynonymous SNV
rs140810304	intronic	MICA	.
rs115841246	downstream	MICA	.
rs41293860	intronic	MICB	.
rs3094005	intronic	MICB	.
rs3828917	intronic	MICB	.
rs41293879	intronic	MICB	.
rs3095233	intronic	MICB	.
rs3130616	intronic	MICB	.
rs3134900	exonic	MICB	nonsynonymous SNV
rs41293883	exonic	MICB	nonsynonymous SNV
rs4959077	intronic	MICB	.
rs3130614	intronic	MICB	.
rs7757162	downstream	MICB	.
rs7757383	downstream	MICB	.
rs41293887	downstream	MICB	.
rs9267456	intergenic	MICB;MCCD1	.
rs9267457	intergenic	MICB;MCCD1	.
rs4959079	intergenic	MICB;MCCD1	.
rs9267461	intergenic	MICB;MCCD1	.
rs9267462	intergenic	MICB;MCCD1	.
rs9267463	intergenic	MICB;MCCD1	.
rs9267464	intergenic	MICB;MCCD1	.
rs9267465	intergenic	MICB;MCCD1	.
rs9267466	intergenic	MICB;MCCD1	.
rs41293911	intergenic	MICB;MCCD1	.
rs41293915	intergenic	MICB;MCCD1	.
rs2734576	intergenic	MICB;MCCD1	.
rs2516484	upstream	MCCD1	.
rs28732141	intronic	NFKBIL1	.
rs28732142	intronic	NFKBIL1	.
rs9267492	intronic	NFKBIL1	.
rs361525	upstream	TNF	.
rs3093661	intronic	TNF	.
rs3093662	intronic	TNF	.
rs3093664	intronic	TNF	.
rs3093668	downstream	TNF	.
rs3093726	downstream	TNF	.
rs1800628	downstream	TNF	.
rs3093727	intergenic	TNF;LTB	.
rs9267502	upstream	LST1	.
rs28732144	intronic	LST1	.
rs28732145	intronic	NCR3	.
rs3130063	intronic	NCR3	.
rs28895016	intergenic	NCR3;AIF1	.
rs28732150	intronic	AIF1	.
rs2280801	exonic	PRRC2A	nonsynonymous SNV
rs28732152	intronic	PRRC2A	.
rs3132450	intronic	PRRC2A	.
rs28732153	intronic	BAG6	.
rs28732154	intronic	BAG6	.
rs9391731	intronic	BAG6	.
rs28732155	intronic	BAG6	.
rs12055599	intronic	BAG6	.
rs28732156	intronic	BAG6	.
rs9380266	intronic	BAG6	.
rs3117582	intronic	APOM	.
rs9404941	intronic	APOM	.
rs3117581	intronic	APOM	.
rs3132449	downstream	APOM;C6orf47	.
rs28732157	UTR5	C6orf47	.
rs28732158	exonic	GPANK1	nonsynonymous SNV
rs28732159	UTR5	GPANK1	.
rs9267531	intronic	CSNK2B	.
rs9378164	downstream	LY6G5C	.
rs9267539	intronic	ABHD16A	.
rs2295663	intronic	ABHD16A	.
rs9267544	upstream	ABHD16A	.
rs9267549	intronic	LY6G6F;LY6G6F-LY6G6D	.
rs3131383	UTR5	CLIC1	.
rs3101018	upstream	CLIC1	.
rs3115672	exonic	MSH5	synonymous SNV
rs3101017	exonic	VWA7	nonsynonymous SNV
rs3115671	exonic	VWA7	synonymous SNV
rs3130490	intronic	VWA7	.
rs3130491	intronic	VARS	.
rs915652	intronic	VARS	.
rs915651	intronic	VARS	.
rs28732160	intronic	VARS	.
rs2607014	intronic	VARS	.
rs2736425	intronic	LSM2	.
rs2763980	intronic	LSM2	.
rs681331	intronic	LSM2	.
rs625421	intronic	LSM2	.
rs553414	downstream	HSPA1L	.
rs1265947	intergenic	HSPA1A;HSPA1B	.
rs3130476	upstream	SNHG32;SNORD48	.
rs9368699	upstream	SNHG32;SNORD48	.
rs28732162	intergenic	SNHG32;NEU1	.
rs9267578	intergenic	SNHG32;NEU1	.
rs515688	intronic	SLC44A4	.
rs28381639	intronic	SLC44A4	.
rs501942	intronic	SLC44A4	.
rs28732164	UTR5	EHMT2	.
rs558702	intronic	C2	.
rs28732165	intronic	C2	.
rs519417	intronic	C2	.
rs28732166	intronic	C2	.
rs9267673	intronic	C2	.
rs9267677	intronic	C2	.
rs7767526	intronic	C2	.
rs35664695	exonic	SKIV2L	synonymous SNV
rs34241101	intronic	SKIV2L	.
rs17207867	exonic	DXO	nonsynonymous SNV
rs35337578	exonic	DXO	synonymous SNV
rs41315812	intronic	STK19	.
rs34214527	intronic	TNXB	.
rs41258944	exonic	TNXB	nonsynonymous SNV
rs35214850	intronic	TNXB	.
rs41316748	intronic	TNXB	.
rs2077580	intronic	TNXB	.
rs12196385	exonic	TNXB	synonymous SNV
rs12198173	intronic	TNXB	.
rs28732167	intronic	TNXB	.
rs204884	intronic	TNXB	.
rs204881	intronic	TNXB	.
rs12211410	exonic	TNXB	nonsynonymous SNV
rs13199524	intronic	TNXB	.
rs28732173	intronic	TNXB	.
rs28732175	intronic	ATF6B	.
rs28732178	downstream	PRRT1	.
rs8192583	exonic	NOTCH4	synonymous SNV
rs8192591	exonic	NOTCH4	nonsynonymous SNV

## Sheet: Supplementary_table_1_B
Supplementary table 1-B
avsnp150	Func.refGene	Gene.refGene	ExonicFunc.refGene
rs2524266	downstream	LINC00243	.
rs3132510	downstream	HCG27	.
rs3128986	downstream	HCP5	.
rs3131619	downstream	HCP5	.
rs3094013	downstream	HCP5	.
rs3094012	downstream	HCP5	.
rs3131618	intergenic	HCP5;HCG26	.
rs3131047	ncRNA_exonic	HCG20	.
rs3131048	ncRNA_exonic	HCG20	.
rs3131049	ncRNA_exonic	HCG20	.
rs3131050	ncRNA_exonic	HCG20	.
rs886425	ncRNA_exonic	LINC00243	.
rs886424	ncRNA_exonic	LINC00243	.
rs28732075	ncRNA_exonic	LINC02570	.
rs111281598	ncRNA_exonic	MICA-AS1	.
rs140991764	ncRNA_exonic	LINC01149	.
rs9267092	ncRNA_exonic	LINC01149	.
rs2395029	ncRNA_exonic	HCP5	.
rs3130907	ncRNA_exonic	HCP5	.
rs3099843	ncRNA_exonic	MICB-DT	.
rs3099844	ncRNA_exonic	MICB-DT	.
rs3130923	ncRNA_exonic	MICB-DT	.
rs1802036	ncRNA_exonic	PPT2-EGFL8	.
rs3094146	ncRNA_intronic	ZNRD1ASP	.
rs3115631	ncRNA_intronic	ZNRD1ASP	.
rs2023473	ncRNA_intronic	TRIM31-AS1	.
rs2844781	ncRNA_intronic	HCG17	.
rs2844777	ncRNA_intronic	HCG17	.
rs3094078	ncRNA_intronic	HCG17	.
rs3094075	ncRNA_intronic	HCG17;HLA-L	.
rs3130399	ncRNA_intronic	HCG17;HLA-L	.
rs28894080	ncRNA_intronic	HCG17	.
rs3129830	ncRNA_intronic	HCG17	.
rs3094069	ncRNA_intronic	HCG17	.
rs3094066	ncRNA_intronic	HCG17;HCG18	.
rs3130380	ncRNA_intronic	HCG17;HCG18	.
rs3094628	ncRNA_intronic	HCG17;HCG18	.
rs3132651	ncRNA_intronic	HCG17;HCG18	.
rs3130665	ncRNA_intronic	HCG20	.
rs3095336	ncRNA_intronic	HCG20	.
rs3132605	ncRNA_intronic	HCG20	.
rs3095334	ncRNA_intronic	HCG20	.
rs3130668	ncRNA_intronic	HCG20	.
rs3130669	ncRNA_intronic	HCG20	.
rs3130670	ncRNA_intronic	HCG20	.
rs3132603	ncRNA_intronic	HCG20	.
rs3129977	ncRNA_intronic	HCG20	.
rs3129978	ncRNA_intronic	HCG20	.
rs3132600	ncRNA_intronic	HCG20	.
rs3130673	ncRNA_intronic	HCG20	.
rs3132599	ncRNA_intronic	HCG20	.
rs3095333	ncRNA_intronic	HCG20	.
rs3131041	ncRNA_intronic	HCG20	.
rs3129980	ncRNA_intronic	HCG20	.
rs3131045	ncRNA_intronic	HCG20	.
rs3129981	ncRNA_intronic	HCG20	.
rs1264356	ncRNA_intronic	LINC00243	.
rs1264355	ncRNA_intronic	LINC00243	.
rs1264353	ncRNA_intronic	LINC00243	.
rs13208886	ncRNA_intronic	LINC00243	.
rs1264351	ncRNA_intronic	LINC00243	.
rs1264350	ncRNA_intronic	LINC00243	.
rs1264349	ncRNA_intronic	LINC00243	.
rs2517578	ncRNA_intronic	LINC02570	.
rs2535334	ncRNA_intronic	LINC02570	.
rs2535332	ncRNA_intronic	LINC02570	.
rs13200483	ncRNA_intronic	HCG21	.
rs3906273	ncRNA_intronic	LINC02571	.
rs3906272	ncRNA_intronic	LINC02571	.
rs9468928	ncRNA_intronic	LINC02571	.
rs9468929	ncRNA_intronic	LINC02571	.
rs28732109	ncRNA_intronic	LINC02571	.
rs28732110	ncRNA_intronic	LINC02571	.
rs28732111	ncRNA_intronic	LINC02571	.
rs28732112	ncRNA_intronic	LINC02571	.
rs28732113	ncRNA_intronic	LINC02571	.
rs28732114	ncRNA_intronic	LINC02571	.
rs28732115	ncRNA_intronic	LINC02571	.
rs28732116	ncRNA_intronic	LINC02571	.
rs28894983	ncRNA_intronic	LINC02571	.
rs28894984	ncRNA_intronic	LINC02571	.
rs2894207	ncRNA_intronic	LINC02571	.
rs2394966	ncRNA_intronic	LINC02571	.
rs28894985	ncRNA_intronic	LINC02571	.
rs28894986	ncRNA_intronic	LINC02571	.
rs28894987	ncRNA_intronic	LINC02571	.
rs28894988	ncRNA_intronic	LINC02571	.
rs28894989	ncRNA_intronic	LINC02571	.
rs28894990	ncRNA_intronic	LINC02571	.
rs28732117	ncRNA_intronic	LINC02571	.
rs9468930	ncRNA_intronic	LINC02571	.
rs9468931	ncRNA_intronic	LINC02571	.
rs9468932	ncRNA_intronic	LINC02571	.
rs9468933	ncRNA_intronic	LINC02571	.
rs13191519	ncRNA_intronic	LINC02571	.
rs4406273	ncRNA_intronic	LINC02571	.
rs13210419	ncRNA_intronic	LINC02571	.
rs6931569	ncRNA_intronic	LINC02571	.
rs9380238	ncRNA_intronic	LINC02571	.
rs9468934	ncRNA_intronic	LINC02571	.
rs138099588	ncRNA_intronic	MICA-AS1	.
rs3093958	ncRNA_intronic	LINC01149	.
rs74655380	ncRNA_intronic	LINC01149	.
rs77311173	ncRNA_intronic	LINC01149	.
rs3130908	ncRNA_intronic	MICB-DT	.
rs3130909	ncRNA_intronic	MICB-DT	.
rs3131642	ncRNA_intronic	MICB-DT	.
rs3132470	ncRNA_intronic	MICB-DT	.
rs3094011	ncRNA_intronic	MICB-DT	.
rs3094010	ncRNA_intronic	MICB-DT	.
rs2905741	ncRNA_intronic	MICB-DT	.
rs2905734	ncRNA_intronic	MICB-DT	.
rs2905725	ncRNA_intronic	MICB-DT	.
rs2516474	ncRNA_intronic	ATP6V1G2-DDX39B	.
rs2734583	ncRNA_intronic	ATP6V1G2-DDX39B	.
rs41293919	ncRNA_intronic	ATP6V1G2-DDX39B	.
rs9267487	ncRNA_intronic	ATP6V1G2-DDX39B	.
rs41293923	ncRNA_intronic	ATP6V1G2-DDX39B	.
rs9267488	ncRNA_intronic	ATP6V1G2-DDX39B	.
rs28732143	ncRNA_intronic	LOC100287329	.
rs4947326	ncRNA_intronic	LOC100287329	.
rs4947327	ncRNA_intronic	LOC100287329	.
rs9267497	ncRNA_intronic	LOC100287329	.
rs3131381	ncRNA_intronic	MSH5-SAPCD1	.
rs3131380	ncRNA_intronic	MSH5-SAPCD1	.
rs3132445	ncRNA_intronic	MSH5-SAPCD1	.
rs41315808	ncRNA_intronic	MSH5-SAPCD1	.
rs3132443	ncRNA_intronic	MSH5-SAPCD1	.
rs3130484	ncRNA_intronic	MSH5-SAPCD1	.
rs3117573	ncRNA_intronic	MSH5-SAPCD1	.
rs3131379	ncRNA_intronic	MSH5-SAPCD1	.
rs3117574	ncRNA_intronic	MSH5-SAPCD1	.
rs3131378	ncRNA_intronic	MSH5-SAPCD1	.
rs3117575	ncRNA_intronic	MSH5-SAPCD1	.
rs3117576	ncRNA_intronic	MSH5-SAPCD1	.
rs3117577	ncRNA_intronic	MSH5-SAPCD1	.
rs3130478	ncRNA_intronic	SNHG32	.
rs28895021	ncRNA_intronic	TSBP1-AS1	.
rs28732196	ncRNA_intronic	TSBP1-AS1	.
rs3131044	ncRNA_splicing	HCG20	.
rs12211087	upstream	LINC02571	.
rs9257062	upstream	LINC02571	.
rs3132089	upstream	HCP5	.
rs115846244	upstream	HCP5	.
rs3099839	upstream	HCP5	.
rs3094605	upstream	HCP5	.
rs3132090	upstream	HCP5	.
rs3095326	intergenic	IER3;HCG20	.
rs9262174	intergenic	IER3;HCG20	.
rs3095338	intergenic	IER3;HCG20	.
rs3094118	intergenic	IER3;HCG20	.
rs3129982	downstream	HCG20	.
rs3131052	downstream	HCG20	.
rs3129983	downstream	HCG20	.
rs9262200	downstream	HCG20	.
rs9262202	downstream	HCG20	.
rs9262203	downstream	HCG20	.
rs1264361	intergenic	HCG20;LINC00243	.
rs3131617	intergenic	HCP5;HCG26	.
rs3021366	intergenic	HCG26;MICB-DT	.
rs1611579	intergenic	HCP5B;HLA-H	.
rs9267123	intergenic	LINC01149;HCP5	.
rs3130477	intergenic	LINC01149;HCP5	.
rs1264347	upstream	LINC00243	.
rs1264341	intergenic	LINC00243;LINC02570	.
rs1110482	intergenic	LINC00243;LINC02570	.
rs138130755	intergenic	MICA;LINC01149	.
rs138117378	intergenic	MICA;LINC01149	.
rs148792134	intergenic	MICA;LINC01149	.
rs7759360	intergenic	MICA;LINC01149	.
rs112689184	intergenic	MICA;LINC01149	.
rs3132473	intergenic	MICA;LINC01149	.
rs2517572	intergenic	LINC02570;DDR1	.
rs12189871	intergenic	HLA-C;LINC02571	.
rs12191877	intergenic	HLA-C;LINC02571	.
rs13214872	intergenic	HLA-C;LINC02571	.
rs2844531	intergenic	HLA-B;MICA-AS1	.
rs2596565	intergenic	HLA-B;MICA-AS1	.
rs2844530	intergenic	HLA-B;MICA-AS1	.
rs2428481	intergenic	HLA-B;MICA-AS1	.
rs41293856	upstream	MICB;MICB-DT	.
rs28381344	upstream	MSH5;MSH5-SAPCD1	.
rs3130679	downstream	SNHG32	.
rs599707	downstream	SNHG32	.

## Sheet: Supplementary_table_1_C
Supplementary table 1-C
avsnp150	Func.refGene	Gene.refGene	ExonicFunc.refGene
rs2523978	intergenic	TRIM31-AS1;TRIM40	.
rs3130355	intergenic	RPP21;HLA-E	.
rs3130364	intergenic	RPP21;HLA-E	.
rs3130377	intergenic	RPP21;HLA-E	.
rs3094625	intergenic	RPP21;HLA-E	.
rs3094624	intergenic	RPP21;HLA-E	.
rs3094059	intergenic	RPP21;HLA-E	.
rs3094058	intergenic	RPP21;HLA-E	.
rs3130350	intergenic	RPP21;HLA-E	.
rs3094622	intergenic	RPP21;HLA-E	.
rs3130351	intergenic	RPP21;HLA-E	.
rs3130352	intergenic	RPP21;HLA-E	.
rs3094621	intergenic	RPP21;HLA-E	.
rs3094620	intergenic	RPP21;HLA-E	.
rs3094057	intergenic	RPP21;HLA-E	.
rs3094056	intergenic	RPP21;HLA-E	.
rs3132648	intergenic	RPP21;HLA-E	.
rs3132647	intergenic	RPP21;HLA-E	.
rs3130353	intergenic	RPP21;HLA-E	.
rs3094054	intergenic	RPP21;HLA-E	.
rs3129809	intergenic	RPP21;HLA-E	.
rs3130356	intergenic	RPP21;HLA-E	.
rs3129810	intergenic	RPP21;HLA-E	.
rs3129812	intergenic	RPP21;HLA-E	.
rs3129815	intergenic	RPP21;HLA-E	.
rs3130363	intergenic	RPP21;HLA-E	.
rs3130365	intergenic	RPP21;HLA-E	.
rs3132638	intergenic	RPP21;HLA-E	.
rs3129817	intergenic	RPP21;HLA-E	.
rs3129818	intergenic	RPP21;HLA-E	.
rs3132634	intergenic	RPP21;HLA-E	.
rs3129820	intergenic	RPP21;HLA-E	.
rs3129821	intergenic	RPP21;HLA-E	.
rs3132631	intergenic	RPP21;HLA-E	.
rs3132630	intergenic	RPP21;HLA-E	.
rs3130370	intergenic	RPP21;HLA-E	.
rs3130372	intergenic	RPP21;HLA-E	.
rs3129822	intergenic	RPP21;HLA-E	.
rs3132627	intergenic	RPP21;HLA-E	.
rs3129823	intergenic	RPP21;HLA-E	.
rs3132625	intergenic	RPP21;HLA-E	.
rs3129829	intergenic	RPP21;HLA-E	.
rs3094712	intergenic	RPP21;HLA-E	.
rs3094032	intergenic	RPP21;HLA-E	.
rs3094031	intergenic	RPP21;HLA-E	.
rs3130123	intergenic	RPP21;HLA-E	.
rs3130125	intergenic	RPP21;HLA-E	.
rs3094030	intergenic	RPP21;HLA-E	.
rs3130126	intergenic	RPP21;HLA-E	.
rs3094053	intergenic	RPP21;HLA-E	.
rs3094704	intergenic	RPP21;HLA-E	.
rs3094050	intergenic	RPP21;HLA-E	.
rs3094703	intergenic	RPP21;HLA-E	.
rs3094049	intergenic	RPP21;HLA-E	.
rs3094036	intergenic	RPP21;HLA-E	.
rs3094035	intergenic	RPP21;HLA-E	.
rs3094034	intergenic	RPP21;HLA-E	.
rs3130116	intergenic	RPP21;HLA-E	.
rs28780100	intergenic	RPP21;HLA-E	.
rs3132619	intergenic	RPP21;HLA-E	.
rs3132618	intergenic	RPP21;HLA-E	.
rs3132617	intergenic	RPP21;HLA-E	.
rs3131111	intergenic	RPP21;HLA-E	.
rs3094717	intergenic	RPP21;HLA-E	.
rs3130129	intergenic	RPP21;HLA-E	.
rs149543464	intergenic	RPP21;HLA-E	.
rs3132645	intergenic	RPP21;HLA-E	.
rs3132616	intergenic	RPP21;HLA-E	.
rs3094693	intergenic	RPP21;HLA-E	.
rs3130141	intergenic	RPP21;HLA-E	.
rs3132615	intergenic	RPP21;HLA-E	.
rs3094024	intergenic	LINC02569;GNL1	.
rs3129972	intergenic	IER3;HCG20	.
rs28780110	intergenic	IER3;HCG20	.
rs3129973	intergenic	IER3;HCG20	.
rs3095332	intergenic	IER3;HCG20	.
rs3129974	intergenic	IER3;HCG20	.
rs3095328	intergenic	IER3;HCG20	.
rs9262204	intergenic	HCG20;LINC00243	.
rs3131054	intergenic	HCG20;LINC00243	.
rs3131055	intergenic	HCG20;LINC00243	.
rs3129984	intergenic	HCG20;LINC00243	.
rs3131058	intergenic	HCG20;LINC00243	.
rs3129985	intergenic	HCG20;LINC00243	.
rs3131060	intergenic	HCG20;LINC00243	.
rs3130641	intergenic	HCG20;LINC00243	.
rs1264373	intergenic	HCG20;LINC00243	.
rs2263298	intergenic	LINC02570;DDR1	.
rs2844661	intergenic	LINC02570;DDR1	.
rs2535328	intergenic	LINC02570;DDR1	.
rs3132577	intergenic	LINC02570;DDR1	.
rs2844656	intergenic	LINC02570;DDR1	.
rs2535340	intergenic	LINC02570;DDR1	.
rs3095156	intergenic	HCG21;MUC21	.
rs3131781	intergenic	HCG21;MUC21	.
rs13211972	intergenic	MUC21;MUC22	.
rs28732082	intergenic	MUC22;HCG22	.
rs28732083	intergenic	MUC22;HCG22	.
rs2517546	intergenic	MUC22;HCG22	.
rs28732084	intergenic	MUC22;HCG22	.
rs28732090	intergenic	HCG22;C6orf15	.
rs141759545	intergenic	HCG22;C6orf15	.
rs3131794	intergenic	HCG22;C6orf15	.
rs3094671	intergenic	HCG22;C6orf15	.
rs3901375	intergenic	HCG22;C6orf15	.
rs12191286	intergenic	HCG22;C6orf15	.
rs3095311	intergenic	HCG22;C6orf15	.
rs28732092	intergenic	HCG22;C6orf15	.
rs3130544	intergenic	HCG22;C6orf15	.
rs12214039	intergenic	HCG22;C6orf15	.
rs3094087	intergenic	HCG22;C6orf15	.
rs28732093	intergenic	HCG22;C6orf15	.
rs28732094	intergenic	HCG22;C6orf15	.
rs3130968	intergenic	HCG22;C6orf15	.
rs13196399	intergenic	HCG22;C6orf15	.
rs28894981	intergenic	HCG27;HLA-C	.
rs1619179	intergenic	HCG27;HLA-C	.
rs28894982	intergenic	HCG27;HLA-C	.
rs1639109	intergenic	HCG27;HLA-C	.
rs1639108	intergenic	HCG27;HLA-C	.
rs1793894	intergenic	HCG27;HLA-C	.
rs13218306	intergenic	HLA-C;LINC02571	.
rs13191099	intergenic	HLA-C;LINC02571	.
rs13191343	intergenic	HLA-C;LINC02571	.
rs13207315	intergenic	HLA-C;LINC02571	.
rs2524086	intergenic	HLA-C;LINC02571	.
rs2853949	intergenic	HLA-C;LINC02571	.
rs12205435	intergenic	HLA-C;LINC02571	.
rs2524078	intergenic	HLA-C;LINC02571	.
rs12199223	intergenic	HLA-C;LINC02571	.
rs12192286	intergenic	HLA-C;LINC02571	.
rs2844614	intergenic	HLA-C;LINC02571	.
rs2844613	intergenic	HLA-C;LINC02571	.
rs13203895	intergenic	HLA-C;LINC02571	.
rs12209312	intergenic	HLA-C;LINC02571	.
rs2524069	intergenic	HLA-C;LINC02571	.
rs10456057	intergenic	HLA-C;LINC02571	.
rs2853947	intergenic	HLA-C;LINC02571	.
rs2524067	intergenic	HLA-C;LINC02571	.
rs2524065	intergenic	HLA-C;LINC02571	.
rs12216025	intergenic	HLA-C;LINC02571	.
rs2844609	intergenic	HLA-C;LINC02571	.
rs12208888	intergenic	HLA-C;LINC02571	.
rs2853945	intergenic	HLA-C;LINC02571	.
rs2853942	intergenic	HLA-C;LINC02571	.
rs13208617	intergenic	HLA-C;LINC02571	.
rs7748141	intergenic	LINC02571;HLA-B	.
rs28807128	intergenic	LINC02571;HLA-B	.
rs28853326	intergenic	LINC02571;HLA-B	.
rs4544901	intergenic	LINC02571;HLA-B	.
rs4329105	intergenic	LINC02571;HLA-B	.
rs12198738	intergenic	LINC02571;HLA-B	.
rs17192757	intergenic	LINC02571;HLA-B	.
rs13192060	intergenic	LINC02571;HLA-B	.
rs13191852	intergenic	LINC02571;HLA-B	.
rs9265645	intergenic	LINC02571;HLA-B	.
rs13195945	intergenic	LINC02571;HLA-B	.
rs13195715	intergenic	LINC02571;HLA-B	.
rs12212594	intergenic	LINC02571;HLA-B	.
rs4947306	intergenic	LINC02571;HLA-B	.
rs4947307	intergenic	LINC02571;HLA-B	.
rs28895002	intergenic	LINC02571;HLA-B	.
rs1634772	intergenic	LINC02571;HLA-B	.
rs1634767	intergenic	LINC02571;HLA-B	.
rs1631951	intergenic	LINC02571;HLA-B	.
rs28895004	intergenic	LINC02571;HLA-B	.
rs1625792	intergenic	LINC02571;HLA-B	.
rs28895006	intergenic	LINC02571;HLA-B	.
rs28895007	intergenic	LINC02571;HLA-B	.
rs2854019	intergenic	LINC02571;HLA-B	.
rs28895009	intergenic	LINC02571;HLA-B	.
rs2854018	intergenic	LINC02571;HLA-B	.
rs402175	intergenic	LINC02571;HLA-B	.
rs28895010	intergenic	LINC02571;HLA-B	.
rs1634776	intergenic	LINC02571;HLA-B	.
rs28732125	intergenic	LINC02571;HLA-B	.
rs3132474	intergenic	LINC02571;HLA-B	.
rs9265827	intergenic	LINC02571;HLA-B	.
rs9265831	intergenic	LINC02571;HLA-B	.
rs2853999	intergenic	HLA-B;MICA-AS1	.
rs2523593	intergenic	HLA-B;MICA-AS1	.
rs2523584	intergenic	HLA-B;MICA-AS1	.
rs2523573	intergenic	HLA-B;MICA-AS1	.
rs112515516	intergenic	HLA-B;MICA-AS1	.
rs2596545	intergenic	HLA-B;MICA-AS1	.
rs113688927	intergenic	HLA-B;MICA-AS1	.
rs111518019	intergenic	HLA-B;MICA-AS1	.
rs2596547	intergenic	HLA-B;MICA-AS1	.
rs2523571	intergenic	HLA-B;MICA-AS1	.
rs73390248	intergenic	HLA-B;MICA-AS1	.
rs2523569	intergenic	HLA-B;MICA-AS1	.
rs2523568	intergenic	HLA-B;MICA-AS1	.
rs2523567	intergenic	HLA-B;MICA-AS1	.
rs2250284	intergenic	HLA-B;MICA-AS1	.
rs2250293	intergenic	HLA-B;MICA-AS1	.
rs2523563	intergenic	HLA-B;MICA-AS1	.
rs2523562	intergenic	HLA-B;MICA-AS1	.
rs2250399	intergenic	HLA-B;MICA-AS1	.
rs115986568	intergenic	HLA-B;MICA-AS1	.
rs2523552	intergenic	HLA-B;MICA-AS1	.
rs2844583	intergenic	HLA-B;MICA-AS1	.
rs2853997	intergenic	HLA-B;MICA-AS1	.
rs2523549	intergenic	HLA-B;MICA-AS1	.
rs2844581	intergenic	HLA-B;MICA-AS1	.
rs2523546	intergenic	HLA-B;MICA-AS1	.
rs2853995	intergenic	HLA-B;MICA-AS1	.
rs2428490	intergenic	HLA-B;MICA-AS1	.
rs2523544	intergenic	HLA-B;MICA-AS1	.
rs2844578	intergenic	HLA-B;MICA-AS1	.
rs2844577	intergenic	HLA-B;MICA-AS1	.
rs112168410	intergenic	HLA-B;MICA-AS1	.
rs2596430	intergenic	HLA-B;MICA-AS1	.
rs57989216	intergenic	HLA-B;MICA-AS1	.
rs2922994	intergenic	HLA-B;MICA-AS1	.
rs2156874	intergenic	HLA-B;MICA-AS1	.
rs2853986	intergenic	HLA-B;MICA-AS1	.
rs2523524	intergenic	HLA-B;MICA-AS1	.
rs2844559	intergenic	HLA-B;MICA-AS1	.
rs2905719	intergenic	HLA-B;MICA-AS1	.
rs114170382	intergenic	HLA-B;MICA-AS1	.
rs2442735	intergenic	HLA-B;MICA-AS1	.
rs58102217	intergenic	HLA-B;MICA-AS1	.
rs73394251	intergenic	HLA-B;MICA-AS1	.
rs2596570	intergenic	HLA-B;MICA-AS1	.
rs9266669	intergenic	HLA-B;MICA-AS1	.
rs4143332	intergenic	HLA-B;MICA-AS1	.
rs4143333	intergenic	HLA-B;MICA-AS1	.
rs114607072	intergenic	HLA-B;MICA-AS1	.
rs2442749	intergenic	HLA-B;MICA-AS1	.
rs6920323	intergenic	HLA-B;MICA-AS1	.
rs3132472	intergenic	MICA;LINC01149	.
rs79479695	intergenic	MICA;LINC01149	.
rs75119533	intergenic	MICA;LINC01149	.
rs79411911	intergenic	MICA;LINC01149	.
rs116081995	intergenic	MICA;LINC01149	.
rs116419909	intergenic	MICA;LINC01149	.
rs201023435	intergenic	MICA;LINC01149	.
rs116339333	intergenic	MICA;LINC01149	.
rs4418214	intergenic	MICA;LINC01149	.
rs59438896	intergenic	LINC01149;HCP5	.
rs76332236	intergenic	LINC01149;HCP5	.
rs41293891	intergenic	MICB;MCCD1	.
rs41293895	intergenic	MICB;MCCD1	.
rs41293899	intergenic	MICB;MCCD1	.
rs3130612	intergenic	MICB;MCCD1	.
rs4959078	intergenic	MICB;MCCD1	.
rs9267445	intergenic	MICB;MCCD1	.
rs41293907	intergenic	MICB;MCCD1	.
rs9267454	intergenic	MICB;MCCD1	.
rs28895015	intergenic	NCR3;AIF1	.
rs3130631	intergenic	NCR3;AIF1	.
rs17207190	intergenic	NCR3;AIF1	.
rs9267574	intergenic	SNHG32;NEU1	.
rs13200073	intergenic	LINC02571;HLA-B	.
rs13216197	intergenic	LINC02571;HLA-B	.
rs13200571	intergenic	LINC02571;HLA-B	.
rs7751729	intergenic	LINC02571;HLA-B	.
rs10484554	intergenic	LINC02571;HLA-B	.
rs13194791	intergenic	LINC02571;HLA-B	.

## Sheet: Supplementary_table_1_D
Supplementary table 1-D
avsnp150	Func.refGene	Gene.refGene	ExonicFunc.refGene
rs1140487	exonic	HLA-B	synonymous SNV
rs1131446	exonic	HLA-B	synonymous SNV
rs1050459	exonic	HLA-B	synonymous SNV
rs41561016	intronic	HLA-B	.
rs2596496	intronic	HLA-B	.
rs41557415	intronic	HLA-B	.
rs41557213	intronic	HLA-B	.
rs9266198	intronic	HLA-B	.
rs59440261	intronic	MICA	.
rs2596490	upstream	HLA-B	.
rs147887806	upstream	HLA-B	.
rs1057387	UTR3	HLA-B	.
rs1057151	UTR3	HLA-B	.
rs1055821	UTR3	HLA-B	.
rs1055348	UTR3	HLA-B	.

## Sheet: Supplementary_table_1_E
Supplementary table 1-E
avsnp150	Func.refGene	Gene.refGene	ExonicFunc.refGene
rs3134745	intergenic	HLA-C;LINC02571	.
rs3132478	intergenic	LINC02571;HLA-B	.
rs9265212	intergenic	LINC02571;HLA-B	.
rs9265226	intergenic	LINC02571;HLA-B	.
rs9265264	intergenic	LINC02571;HLA-B	.
rs9265517	intergenic	LINC02571;HLA-B	.
rs9265651	intergenic	LINC02571;HLA-B	.
rs9265712	intergenic	LINC02571;HLA-B	.
rs9265715	intergenic	LINC02571;HLA-B	.
rs9265737	intergenic	LINC02571;HLA-B	.
rs2524227	intergenic	LINC02571;HLA-B	.
rs9378158	intergenic	LINC02571;HLA-B	.
rs112261624	intergenic	HLA-B;MICA-AS1	.
rs2523590	intergenic	HLA-B;MICA-AS1	.
rs2523581	intergenic	HLA-B;MICA-AS1	.
rs2523580	intergenic	HLA-B;MICA-AS1	.
rs56189237	intergenic	HLA-B;MICA-AS1	.
rs2523576	intergenic	HLA-B;MICA-AS1	.
rs2523575	intergenic	HLA-B;MICA-AS1	.
rs2523574	intergenic	HLA-B;MICA-AS1	.
rs112515516	intergenic	HLA-B;MICA-AS1	.
rs76518703	intergenic	HLA-B;MICA-AS1	.
rs111518019	intergenic	HLA-B;MICA-AS1	.
rs73390248	intergenic	HLA-B;MICA-AS1	.
rs112168410	intergenic	HLA-B;MICA-AS1	.
rs57989216	intergenic	HLA-B;MICA-AS1	.
rs74594159	intergenic	HLA-B;MICA-AS1	.
rs9266557	intergenic	HLA-B;MICA-AS1	.
rs58102217	intergenic	HLA-B;MICA-AS1	.

## Sheet: Supplementary_table_2_A
Supplementary table 2-A
SNP	Linked SNP	R2	Gene	Effect Size	P-value
rs28780100	rs115795999	1	HCP5B	0.72579	0.000000272867
rs28780100	rs115795999	1	ZFP57	0.747154	0.000000124154
rs3129817	rs3094622	0.818438862986915	LINC00243	0.418696	0.0000000000298692
rs3129817	rs3094622	0.818438862986915	ZFP57	0.939952	6.92775E-026
rs3129817	rs9261713	0.878006902651019	HCP5B	0.763729	1.95515E-019
rs28780100	rs116840404	1	HLA-H	1.12628	2.44522E-017
rs2524266	rs3200375	0.821009254007858	HCP5B	0.806329	1.29566E-018
rs2524266	rs151190423	1	LINC00243	0.600006	3.95462E-024
rs2524266	rs59153129	0.822245781429455	VARS2	-0.275681	3.1305E-016
rs28732075	rs28732075	1	MICB	-0.464456	0.000000000000171201
rs28732075	rs28732075	1	MICB	-0.464456	0.000000000000171201
rs28732075	rs28732075	1	HLA-B	0.351972	0.00000000000180059
rs28732075	rs28732075	1	HLA-B	0.351972	0.00000000000180059
rs28732075	rs28732075	1	HLA-H	0.993862	4.57015E-022
rs28732075	rs28732075	1	HLA-H	0.993862	4.57015E-022
rs13208886	.	0.81724311563839	MICB	-0.464456	0.000000000000171201
rs13208886	.	0.81724311563839	ZBTB12	0.862785	4.76126E-022
rs13208886	rs909069794	0.80317421109555	HLA-B	0.361112	0.000000000000132798
rs28732087	rs115590850	0.802279874213837	MICB	-0.596135	2.30322E-020
rs28732087	rs115590850	0.802279874213837	HLA-B	0.475772	9.67536E-021
rs28732087	rs115590850	0.802279874213837	ZBTB12	1.04577	1.86226E-030
rs2517546	rs3130574	0.831637434730218	LINC00243	0.522079	1.74036E-019
rs28732093	rs28732093	1	ZBTB12	1.40517	1.24442E-044
rs12191286	rs115608555	0.857971068060006	HLA-S	0.69184	2.99844E-018
rs28732092	rs115608555	0.864720697499355	HLA-L	0.861691	7.34128E-027
rs28732093	rs13196399	0.802948949288107	HLA-B	0.49315	1.45022E-021
rs12191286	rs115358818	1	HLA-B	0.337982	2.73536E-022
rs28732093	rs28732097	0.802948949288107	HLA-L	1.19275	3.24896E-024
rs28732092	rs117789705	1	HLA-B	0.393935	3.88648E-023
rs28732092	rs117789705	1	ZBTB12	0.675344	1.77385E-020
rs2517546	rs114099572	0.809340579399607	C4A	-0.660322	2.22328E-017
rs2517546	rs114099572	0.809340579399607	C4B	0.870896	1.53482E-025
rs12191286	rs117234194	0.941486113130726	HLA-L	0.839801	8.45646E-028
rs9263717	rs117137571	0.888473599189129	HLA-B	0.221561	1.75509E-015
rs9263717	rs116984570	1	HLA-S	0.535498	4.34469E-020
rs9263717	rs116984570	1	HLA-L	0.682047	3.47651E-031
rs9501055	rs112581010	0.968021711617534	HLA-B	0.190054	0.0000000000612394
rs9501055	rs9468872	0.974559204925195	ZBTB12	0.406758	7.49826E-015
rs9501055	rs138452505	0.932405221142242	HLA-L	0.570548	1.37591E-018
rs13198298	rs13198298	1	HLA-B	0.345196	4.39183E-023
rs13198298	rs13198298	1	ZBTB12	0.626907	6.26234E-023
rs13198298	rs13198298	1	HLA-L	0.906806	5.08432E-031
rs28895004	rs28894981	0.880287792696413	HLA-B	0.53	3.18886E-024
rs28895004	rs28894981	0.880287792696413	HLA-L	1.24897	5.569E-026
rs28732097	rs115293441	0.902133781730431	HLA-B	0.53	3.18886E-024
rs28732097	rs115293441	0.902133781730431	ZBTB12	1.21746	1.37136E-039
rs28732097	rs115293441	0.902133781730431	HLA-L	1.24897	5.569E-026
rs12207404	rs13203722	0.93786349900111	HLA-S	0.843238	2.20329E-034
rs13210419	rs111576655	0.822245781429455	HLA-B	0.419241	1.02403E-029
rs9468932	rs28732115	0.902989239458688	HLA-B	0.251894	6.55676E-019
rs9468932	rs28894983	0.909460724314205	HLA-S	0.641446	1.04871E-024
rs9468932	rs112690253	1	ZBTB12	0.37597	0.00000000000158298
rs13210419	rs17192540	0.813043858498404	HLA-S	0.808673	2.36079E-022
rs13210419	rs145013749	1	ZBTB12	0.774577	8.70066E-024
rs12207404	rs111258149	0.952298640476846	HLA-B	0.374413	5.97242E-031
rs9380238	rs114597753	1	HLA-B	0.221158	0.00000000000265456
rs9380238	rs114597753	1	HLA-S	0.450481	0.000000000148045
rs9380238	rs114597753	1	ZBTB12	0.465344	4.12443E-016
rs28895004	rs28895004	1	ZBTB12	1.26055	1.20444E-041
rs12207404	rs78058232	0.928729531083611	ZBTB12	0.479953	2.44327E-015
rs13194791	rs13194791	1	HLA-B	0.214296	0.000000000000411918
rs13194791	rs13194791	1	HLA-C	0.219409	0.000000000654211
rs13194791	rs13194791	1	ZBTB12	0.35344	0.0000000000626444
rs6922309	rs6922309	1	MICB	-0.314547	0.0000000051963
rs6922309	rs6922309	1	HLA-B	0.229176	0.0000000788145
rs6922309	rs6922309	1	ZBTB12	0.850772	4.13194E-030
rs1055821	rs1055821	1	MICB	-0.446239	5.60887E-015
rs1055821	rs1055821	1	HLA-B	0.462583	1.5638E-025
rs1055821	rs1055821	1	ZBTB12	0.954901	3.58827E-033
rs28732138	rs117969298	0.828776509320076	HLA-B	0.417556	2.45611E-029
rs28732138	rs117969298	0.828776509320076	ZBTB12	0.675889	5.44758E-023
rs28732138	rs117969298	0.828776509320076	HLA-S	0.801966	7.22776E-022
rs112515516	rs111301312	1	HLA-B	0.572812	6.14885E-023
rs112515516	rs113688927	1	ZBTB12	1.7701	1.23466E-064
rs73390248	rs73390248	1	HLA-B	0.228238	0.000000000587154
rs73390248	rs73390248	1	MIR6891	0.574078	2.77253E-018
rs73390248	rs74594159	0.964278152238454	ZBTB12	0.669884	5.7617E-025
rs2523524	rs117284877	0.800752844649458	CYP21A1P	-0.632458	2.32788E-018
rs2596505	rs113188180	0.991345640990348	C4A	-0.524875	0.0000000000000435934
rs2596505	rs113188180	0.991345640990348	CCHCR1	0.309639	5.52283E-015
rs2596505	rs113188180	0.991345640990348	C4B	0.668663	4.29115E-019
rs34105339	rs148889020	1	HLA-B	0.268288	3.53821E-015
rs34105339	rs148889020	1	ZBTB12	0.542147	1.59559E-018
rs34105339	rs148889020	1	HLA-S	0.590621	5.5383E-015
rs2442722	rs77946875	0.8265325829057	HLA-S	-0.524199	1.07186E-015
rs2442722	rs10755663	1	CYP21A2	0.453621	0.000000000012575
rs2442722	rs10755663	1	C4B	0.560062	7.00125E-017
rs2523567	rs114443757	1	HLA-S	-0.460685	0.000000000000387294
rs2523567	rs114443757	1	MIR6891	-0.342085	0.0000000000539643
rs2523562	rs116592567	0.804934800523535	C4B	0.454109	0.000000000000676386
rs2523562	rs116657698	1	HLA-S	-0.454209	0.000000000000224984
rs2523567	rs114771957	0.911694612887138	C4B	0.458836	0.000000000000362201
rs2523562	rs111939122	0.804934800523535	MIR6891	-0.324788	0.000000000607753
rs73400361	rs111281598	1	ZBTB12	1.01286	9.8809E-034
rs73400361	rs73400361	1	XXbac-BPG181B23.7	-0.703941	2.1435E-020
rs73400361	rs73400361	1	MICB	-0.51052	3.85309E-017
rs112515516	rs41558312	0.953571016499365	MICB	-0.93685	3.74091E-034
rs73394251	rs117450603	1	XXbac-BPG181B23.7	-0.706747	2.46228E-046
rs73394251	rs117450603	1	ZBTB12	0.619413	4.07398E-026
rs73394251	rs117450603	1	MIR6891	0.756089	2.28723E-040
rs4418214	rs112243036	0.836703919379828	XXbac-BPG181B23.7	-0.675156	2.10134E-033
rs9266669	rs112960610	0.99054866591507	C4A	-0.563985	4.67511E-015
rs9266669	rs9266669	1	CCHCR1	0.315081	0.0000000000000163637
rs9266669	rs9266669	1	C4B	0.761581	4.17149E-023
rs2442749	rs115511330	1	MIR6891	-0.343215	0.000000000000174336
rs2442749	rs115511330	1	C4A	-0.267704	0.00000028035
rs2442749	rs115511330	1	C4B	0.347024	0.000000000759822
rs6920323	rs112766504	1	ZBTB12	0.478592	7.49931E-022
rs6920323	rs112766504	1	NOTCH4	0.563079	4.63842E-022
rs6920323	rs112766504	1	MIR6891	0.852418	1.76019E-081
rs4418214	rs4418214	1	HLA-B	0.297442	0.0000000000000578507
rs4418214	rs4418214	1	ZBTB12	0.759782	3.7293E-027
rs76332236	rs59438896	1	MICB	-0.485227	0.0000000000000457398
rs76332236	rs59438896	1	HLA-B	0.372429	0.000000000000263964
rs76332236	rs59438896	1	ZBTB12	1.11461	5.62678E-036
rs2523524	rs115105023	0.809037747497647	C4A	-0.745626	4.6971E-022
rs2523524	rs115105023	0.809037747497647	C4B	0.946317	2.53127E-030
rs41293860	rs3021366	0.934925197739611	HLA-B	0.565636	4.31203E-021
rs41293860	rs2905741	0.934925197739611	ZBTB12	1.62628	1.6146E-053
rs41293860	rs41293856	0.978145637817171	MICB	-0.997289	8.44983E-043
rs28732152	rs2905725	0.848503377934089	HLA-B	0.565636	4.31203E-021
rs28732152	rs2905725	0.848503377934089	ZBTB12	1.53628	1.51894E-049
rs28732152	rs114476380	0.848503377934089	MICB	-0.997289	8.44983E-043
rs3093662	rs9267454	0.835268925557375	ZBTB12	0.817898	1.44488E-022
rs3093662	rs56648213	0.835268925557375	HLA-S	0.753033	0.000000000000401444
rs361525	rs150223009	0.966697563559322	MICB	-0.654004	9.89354E-024
rs9267462	rs150223009	0.851989171374765	MICB	-0.654004	9.89354E-024
rs361525	rs150223009	0.966697563559322	HLA-B	0.381782	0.000000000000359642
rs9267462	rs150223009	0.851989171374765	HLA-B	0.381782	0.000000000000359642
rs361525	rs150223009	0.966697563559322	ZBTB12	1.03387	1.00024E-028
rs9267462	rs150223009	0.851989171374765	ZBTB12	1.03387	1.00024E-028
rs3093662	rs190204098	1	MICB	-0.461926	2.04733E-017
rs3093664	rs115101041	1	MICB	-0.446361	2.63067E-017
rs3093664	rs115101041	1	HLA-B	0.26533	0.000000000344246
rs3093664	rs115101041	1	ZBTB12	0.693388	4.75209E-020
rs28732150	rs114224199	0.985245372679006	ZBTB12	1.00606	4.14856E-027
rs28732150	rs28732158	0.970522306058164	XXbac-BPG181B23.7	-0.611785	0.000000000000223343
rs28732150	rs28732158	0.970522306058164	MICB	-0.572564	2.32175E-018
rs7767526	rs60339910	0.989378101573223	ZBTB12	0.520717	0.0000000000000130894
rs7767526	rs60339910	0.989378101573223	HLA-S	0.55656	0.0000000000168478
rs17207867	rs9267677	0.80908783282825	STK19B	0.594201	0.0000000000000544272
rs7767526	rs7767526	1	STK19B	0.668544	1.05605E-017
rs34241101	rs117772766	1	MICB	-0.366648	0.00000000000372114
rs34241101	rs117772766	1	HLA-B	0.30172	0.000000000000440977
rs17207867	rs117772766	0.844127672761078	HLA-B	0.30172	0.000000000000440977
rs34241101	rs117772766	1	ZBTB12	0.684516	6.70448E-020
rs17207867	rs117772766	0.844127672761078	ZBTB12	0.684516	6.70448E-020
rs34214527	rs145354835	1	ZBTB12	0.549276	3.98248E-015
rs28732173	rs114563139	0.909607682943281	MICB	-0.766177	1.05328E-023
rs28732173	rs114563139	0.909607682943281	HLA-B	0.419669	0.0000000000105352
rs28732167	rs116541598	1	MICB	-0.551405	2.59354E-016
rs41258944	rs116541598	0.80048817696415	MICB	-0.551405	2.59354E-016
rs28732167	rs116541598	1	HLA-B	0.343385	0.00000000017593
rs41258944	rs116541598	0.80048817696415	HLA-B	0.343385	0.00000000017593
rs41258944	rs116541598	0.80048817696415	ZBTB12	1.01755	1.0869E-026
rs34214527	rs13199524	0.955007963422819	FKBPL	0.347295	0.0000000000031177
rs34214527	rs13199524	0.955007963422819	HLA-S	0.640494	0.000000000000470545
rs28732167	rs114114381	0.910599170325721	ZBTB12	1.04852	1.42144E-027
rs28732173	rs1802036	0.803665297655254	ZBTB12	1.4232	9.99437E-039

## Sheet: Supplementary_table_2_B
Supplementary table 2-B
Query	Linked SNP	R2	Gene Symbol	Effect Size	P-value
rs3134745	rs9264712	1.0	C4A	-0.347316	0.000000000506054
rs3134745	rs9264712	1.0	MIR6891	-0.312407	0.000000000625165
rs3134745	rs9264712	1.0	CCHCR1	0.170012	0.000000111023
rs3132478	rs115161944	0.8033971222925245	XXbac-BPG181B23.7	-0.358475	1.13173E-016
rs3132478	rs115161944	0.8033971222925245	HLA-S	0.40733	0.0000000000187651
rs3132478	rs115161944	0.8033971222925245	HCG27	0.116215	0.000000049341
rs2524227	rs57113277	0.8878126922255158	XXbac-BPG181B23.7	-0.359017	7.97156E-020
rs2524227	rs57113277	0.8878126922255158	HCG27	0.152062	2.9675E-015
rs2524227	rs57113277	0.8878126922255158	PSORS1C3	0.247427	0.0000000000239007
rs41557415	rs111301312	1.0	ZBTB12	1.65189	3.02109E-063
rs41557415	rs41561016	0.9799963629750864	MICB	-0.736825	3.14353E-028
rs41557415	rs111301312	1.0	HLA-B	0.572812	6.14885E-023
rs41557213	rs111301312	0.8179237456782664	ZBTB12	1.65189	3.02109E-063
rs41557213	rs41561016	0.8015316838062405	MICB	-0.736825	3.14353E-028
rs41557213	rs111301312	0.8179237456782664	HLA-B	0.572812	6.14885E-023
rs56189237	rs1767367724	0.9754891289065785	HLA-B	0.242366	0.000000000000331441
rs56189237	rs1767367724	0.9754891289065785	ZBTB12	0.40036	0.0000000000489305
rs56189237	rs1767367724	0.9754891289065785	MICB	-0.265698	0.000000000346326
rs2523576	rs4618571	0.8371485573077085	HLA-S	0.521468	7.99025E-019
rs2523576	rs111970968	0.980486060494068	ZBTB12	0.32666	0.000000000172258
rs2523576	rs4618571	0.8371485573077085	MIR6891	-0.266903	0.0000000564997
rs2523575	rs4618571	0.8199531207349999	HLA-S	0.521468	7.99025E-019
rs2523575	rs111970968	1.0	ZBTB12	0.32666	0.000000000172258
rs2523575	rs4618571	0.8199531207349999	MIR6891	-0.266903	0.0000000564997
rs2523574	rs4618571	0.8371485573077085	HLA-S	0.521468	7.99025E-019
rs2523574	rs111970968	0.980486060494068	ZBTB12	0.32666	0.000000000172258
rs2523574	rs4618571	0.8371485573077085	MIR6891	-0.266903	0.0000000564997
rs112515516	rs111301312	0.9796201945345067	ZBTB12	1.65189	3.02109E-063
rs112515516	rs41561016	0.9600242277407631	MICB	-0.736825	3.14353E-028
rs112515516	rs111301312	0.9796201945345067	HLA-B	0.572812	6.14885E-023
rs76518703	rs111518019	0.9019413629160064	ZBTB12	1.62578	1.77505E-062
rs76518703	rs111518019	0.9019413629160064	MICB	-0.769225	1.61125E-026
rs76518703	rs111518019	0.9019413629160064	HLA-B	0.558029	3.00969E-022
rs111518019	rs111301312	0.8389591570162316	ZBTB12	1.65189	3.02109E-063
rs111518019	rs41561016	0.8219597118314756	MICB	-0.736825	3.14353E-028
rs111518019	rs111301312	0.8389591570162316	HLA-B	0.572812	6.14885E-023
rs73390248	rs114764631	0.8577708818205327	ZBTB12	1.63747	3.55121E-059
rs73390248	.	0.8011877097856959	MICB	-0.811444	1.80567E-027
rs73390248	.	0.8011877097856959	HLA-B	0.56592	2.8449E-021
rs112168410	rs114764631	1.0	ZBTB12	1.63747	3.55121E-059
rs112168410	rs59440261	0.8768994629751906	MICB	-0.796558	1.73835E-027
rs112168410	rs114118665	0.9011285329072206	HLA-B	0.567186	3.2684E-021
rs57989216	rs114764631	1.0	ZBTB12	1.63747	3.55121E-059
rs57989216	rs59440261	0.8768994629751906	MICB	-0.796558	1.73835E-027
rs57989216	rs114118665	0.9011285329072206	HLA-B	0.567186	3.2684E-021
rs74594159	rs114764631	0.8829657541837527	ZBTB12	1.63747	3.55121E-059
rs74594159	rs114764631	0.8829657541837527	MICB	-0.793171	1.35901E-026
rs74594159	rs114764631	0.8829657541837527	HLA-B	0.556323	7.46243E-021
